# Supplementary material for: The Protein Encoded by the UL3.5 Gene of the Duck Plague Virus Affects Viral Secondary Envelopment, Release, and Cell-to-Cell Spread
Source: Vet Sci. 2025 May 23;12(6):510. doi: 10.3390/vetsci12060510 (PMC12197417; doi:10.3390/vetsci12060510)
Supplement: Supplementary file 1 [file vetsci-12-00510-s001.zip]

Archive with 1 entries (1 files):
- vetsci-3546009-supplementary.pdf
